# Supplementary material for: A BMP-controlled metabolic/epigenetic signaling cascade directs midfacial morphogenesis
Source: J Clin Invest. 2024 Mar 11;134(8):e165787. doi: 10.1172/JCI165787 (PMC11014657; doi:10.1172/JCI165787)
Supplement: Supplemental table 1 [file jci-134-165787-s170.xlsx]

## Sheet: Sheet1
Supplementary Table S1. Genotyping PCR primers.
Allele		Forward (5’ to 3’)	Reverse (5’ to 3’)
ca-Acvr1flox/+	Floxed (580 bp)	GTGCTGGTTATTGTGCTGTCTC	GACGACAGTATCGGCCTCAGGAA
	Wild-type (334 bp)	GAGGACGCAGTCCAGTACCT	TAGCCTCTGCCTCACGCCCTGC
PdgfraK/+	Floxed (166 bp)	ACCTCCCACCAGGTCTTTCT	GCCAGCTCACTTCACTCTCC
	Wild-type (306 bp)	ACCTCCCACCAGGTCTTTCT	CTGTAAGCCCATCCCAGAGA
Cre	Cre (696 bp)	GAGTGATGAGGTTCGCAAGA	CTACACCAGAGACGGAAATC
	Wild-type (371 bp)	ATGCTAGACCTGGGCAGCCATA	CATGCTAGCAGCTCGGAGAAAC
R26RtdTomato	TdTomato (196 bp)	GGCATTAAAGCAGCGTATCC	CTGTTCCTGTACGGCATGG
	Wild-type (297 bp)	AAGGGAGCTGCAGTGGAGTA	CCGAAAATCTGTGGGAAGTC
