# Supplementary material for: A BMP-controlled metabolic/epigenetic signaling cascade directs midfacial morphogenesis
Source: J Clin Invest. 2024 Mar 11;134(8):e165787. doi: 10.1172/JCI165787 (PMC11014657; doi:10.1172/JCI165787)
Supplement: Supplemental table 2 [file jci-134-165787-s171.xlsx]

## Sheet: Sheet1
Supplementary Table S2. qRT-PCR primers.
Gene	Forward (5’ to 3’)	Reverse (5’ to 3’)
Mouse Slc2a1	CAGTTCGGCTATAACACTGGTG	GCCCCCGACAGAGAAGATG
Mouse Slc2a4	GTGACTGGAACACTGGTCCTA	CCAGCCACGTTGCATTGTAG
Mouse Hk1	CGGAATGGGGAGCCTTTGG	GCCTTCCTTATCCGTTTCAATGG
Mouse Hk2	TGATCGCCTGCTTATTCACGG	AACCGCCTAGAAATCTCCAGA
Mouse Hif1a	AGCTTCTGTTATGAGGCTCACC	TGACTTGATGTTCATCGTCCTC
Mouse Trp53	CTCTCCCCCGCAAAAGAAAAA	CGGAACATCTCGAAGCGTTTA
Mouse Pdgfra	TCCATGCTAGACTCAGAAGTCA	TCCCGGTGGACACAATTTTTC
Mouse mtNd1	AATCGCCATAGCCTTCCTAA	GCGTCTGCAAATGGTTGTAA
Mouse mtCox1	TCGGAGCCCCAGATATAGCA	TTTCCGGCTAGAGGTGGGTA
Mouse Ap2a	AGGGCGAAGTCTAAAAATGGAG	TAGTGATGTGAGCAGGGTAACG
Mouse Sox10	GAAGCCCCACATCGACTTCG	GGCAGGTATTGGTCCAGCTC
Mouse 18S rRNA	TAGAGGGACAAGTGGCGTTC	CGCTGAGCCAGTCAGTGT
