# Supplementary material for: A BMP-controlled metabolic/epigenetic signaling cascade directs midfacial morphogenesis
Source: J Clin Invest. 2024 Mar 11;134(8):e165787. doi: 10.1172/JCI165787 (PMC11014657; doi:10.1172/JCI165787)
Supplement: Supplemental table 3 [file jci-134-165787-s172.xlsx]

## Sheet: Sheet1
Supplementary Table S3. ChIP-qPCR primers.
Gene	Forward (5’ to 3’)	Reverse (5’ to 3’)
Mouse Pdgfra	GCACCAGGAGAAGTGTGTGT	CCCTTCACACCTCCCTTTTT
Mouse Atcb	AGCCTCGCCTTTGCCGA	GCGCGGCGATATCATCATC
