# Supplementary material for: A BMP-controlled metabolic/epigenetic signaling cascade directs midfacial morphogenesis
Source: J Clin Invest. 2024 Mar 11;134(8):e165787. doi: 10.1172/JCI165787 (PMC11014657; doi:10.1172/JCI165787)
Supplement: Supplemental table 4 [file jci-134-165787-s173.xlsx]

## Sheet: Sheet1
Supplementary Table. S4. Antibodies used in this study.
Antibody	Clone No.	Species	Supplier	Cat No.	IF Dilution	WB Dilution
Phospho-Smad1/5/9	D5B10	Rabbit	Cell Signaling	13820	1:100	1:1000
Smad1	D59D7	Rabbit	Cell Signaling	6944		1:1000
Phospho-S6 ribosomal protein	D68F8	Rabbit	Cell Signaling	5364	1:500	1:5000
LC3	Polyclonal	Rabbit	Sigma-Aldrich	L7543		1:4000
P62	Polyclonal	Rabbit	Cell Signaling	5114		1:1000
Phospho-Histone H3	Polyclonal	Rabbit	Thermo Fisher	44-1190G	1:500	1:1000
Ki67	D3B5	Rabbit	Cell Signaling	9129	1:500
Phospho-p44/42 MAPK (Erk1/2)	D13.14.4E	Rabbit	Cell Signaling	4370	1:100
Phospho-SAPK/JNK	8100000000000	Rabbit	Cell Signaling	4668	1:100
Phospho-p38 MAPK	D3F9	Rabbit	Cell Signaling	4511	1:100
Phospho-TAK1	Polyclonal	Rabbit	Cell Signaling	9339	1:100
GLUT1	EPR3915	Rabbit	Abcam	ab115730	1:100	1:1000
HK1	C35C4	Rabbit	Cell Signaling	2024	1:100	1:1000
HK2	C64G5	Rabbit	Cell Signaling	2867	1:100	1:1000
P53	1C12	Rabbit	Cell Signaling	2524	1:100	1:1000
PDGFRα	Polyclonal	Goat	R & D Systems	AF1062	1:300	1:3000
SOX9	3C10	Mouse	Abcam	ab76997	1:400
OSX	Polyclonal	Rabbit	Abcam	ab22552	1:200
Neurofilament		Rabbit	DSHB	2H3	1:100
Pan-Kla		Rabbit	PTM Bio Inc.	1401	1:200	1:3000
H3K18la		Rabbit	PTM Bio Inc.	1410	1:200	1:3000
H3K9ac	C5B11	Rabbit	Cell Signaling	9649		1:3000
H3K14ac	D4B9	Rabbit	Cell Signaling	7627		1:3000
H3K18ac	D8Z5H	Rabbit	Cell Signaling	13998		1:3000
H3K27ac	D5E4	Rabbit	Cell Signaling	8173		1:3000
Pan-Kac		Mouse	PTM Bio Inc.	101
H3K9me3	D4W1U	Rabbit	Cell Signaling	13969		1:3000
H3K27me3	C36B11	Rabbit	Cell Signaling	9733		1:3000
Histone H3	D1H2	Rabbit	Cell Signaling	4499		1:3000
LDHA	C4B5	Rabbit	Cell Signaling	3580		1:1000
OXPHOS		Mouse	Abcam	ab110413		1:2000
TOM20	F12	Mouse	Santa Cruz	Sc-17764		1:2000
HIF-1α	Polyclonal	Rabbit	Sigma-Aldrich	ABE279		1:1000
Cleaved caspase-3	Asp175	Rabbit	Cell Signaling	9661		1:1000
Vinculin	7F9	Mouse	Sigma-Aldrich	MAB3574		1:5000
