# Supplementary material for: A BMP-controlled metabolic/epigenetic signaling cascade directs midfacial morphogenesis
Source: J Clin Invest. 2024 Mar 11;134(8):e165787. doi: 10.1172/JCI165787 (PMC11014657; doi:10.1172/JCI165787)
Supplement: Supporting data values [file jci-134-165787-s174.xlsx]

## Sheet: Figure.1H
	Ctrl	ca-A
pSmad1/5/9/Smad1	0.92	1.78
	0.95	1.62
	1.2	1.41
	0.83	2.01

## Sheet: Figure.1I
pH3+ / DAPI+
MNP		LNP
Ctrl	ca-A	Ctrl	ca-A
0.15625	0.089109	0.231667	0.153846
0.164948	0.133492	0.114828	0.1421
0.209375	0.056911	0.192593	0.081818
0.203529	0.140351	0.168889	0.098824
0.119658	0.127273	0.163023	0.091667
0.190909	0.070866	0.201951	0.123158
0.142857	0.17	0.135135	0.072072
0.125	0.08	0.185366	0.070588
0.123529	0.0382	0.139785	0.1235
0.15	0.07823	0.126582	0.105455
0.12931	0.04782	0.123457	0.104444
0.09009	0.05583	0.19434	0.044776
TUNEL+ / DAPI+
MNP		LNP
Ctrl	ca-A	Ctrl	ca-A
0.01364	0.03942	0.01287	0.042
0.01376	0.05372	0.01269	0.043
0.02763	0.06735	0.01302	0.053
0.02381	0.078362	0.03482	0.06
0.02372	0.078873	0.03562	0.07
0.036036	0.11732	0.0453	0.084
0.03582	0.13928	0.05012	0.085
0.03992	0.13976	0.05123	0.11
0.051	0.15987	0.06012	0.12
0.062	0.15997	0.073	0.123
0.0721	0.09654	0.081	0.128
0.09259	0.09721	0.082	0.132

## Sheet: Figure.1K
Relative migrated distance (fold change)
8 h		24 h
Ctrl	ca-A	Ctrl	ca-A
0.97	0.11	3.21	0.96
0.9	0.06	2.97	1.29
1.11	0.21	1.91	0.79
1.02	0.02	2.02	1.63

## Sheet: Figure.1L
Relative migrated distance (fold change)
10% FBS		0.1% FBS
Ctrl	ca-A	Ctrl	ca-A
1.19	0.51	0.51	0.05
1.13	0.59	0.5	0.07
1.01	0.71	0.49	0.2
0.89	0.92	0.4	0.39
0.78	0.62	0.43	0.35

## Sheet: Figure.2A
	Ctrl			ca-A
Glucose	1	1	1	0.67	0.57	0.64
Glyceraldehyde 3-phosphate (G3P)	0.96	0.98	1.07	0.6	0.69	0.65
Fructose 1,6-bisphosphate (F1,6BP)	0.93	0.88	1.19	0.64	0.63	0.56
3-Phosphoglyceric acid (3PG)	0.82	1.05	1.13	0.63	0.67	0.52
Pyruvate	1.05	0.97	0.98	0.58	0.63	0.7
Phosphoenolpyruvic acid (PEP)	1	1.02	0.97	0.51	0.7	0.66
Lactate	0.96	1.02	1.02	0.47	0.62	0.65
acetyl coenzyme A (Ace-CoA)	0.99	1.11	0.9	0.588907	0.727089	0.653847
Citrate acid	1.05	0.91	1.04	0.943353	0.947977	0.763006
Isocitric acid	0.98	1.04	0.98	0.873758	0.931752	0.693044
Aconitic acid	1.1	0.93	0.97	0.923123	0.879637	0.763979
a-ketoglutarate (a-KG)	1.09	0.95	0.96	0.862101	0.783094	0.621288
Succinic acid	0.91	1.13	0.96	0.73085	0.770913	0.703677
Fumarate	1.09	0.98	0.93	0.759842	0.836483	0.719769
Malic acid	0.96	1.08	0.97	0.612734	0.699404	0.728667
NAD+	1.05	1	0.94	0.71	0.7	0.56
NADH	0.9	1.14	0.96	0.73	0.66	0.7
NADP+	0.81	0.99	1.2	0.91	0.94	0.82
NADPH	0.99	1.03	0.99	0.84	0.77	0.81
6-Phosphogluconic acid (6-PGA)	0.95	1.21	0.84	0.52	0.7	0.74

## Sheet: Figure.2B
Relative norm. lactate (fold change)
Ctrl	ca-A
0.52363	0.074628
1.15289	0.123482
1.44837	0.151275
1.21616	0.249
0.898973	0.34587
0.992236	0.091503
1.0149	0.331751
0.763137	0.16134
1.12026	0.172332
0.949301	0.235695
0.920138	0.289117
	0.171703
	0.20675
	0.15589
	0.217309
	0.140455
	0.096109
	0.16693
	0.149482

## Sheet: Figure.2C
Relative intensity (fold change)
MNP		LNP
Ctrl	ca-A	Ctrl	ca-A
1.1	0.59	0.86	0.41
0.89	0.38	0.91	0.21
1.02	0.47	0.69	0.56
1.25	0.76	1.18	0.69
0.77	0.59	0.79	0.54
1.12	0.92	1.06	0.71
0.81	0.81	0.98	0.36
1.04	0.69	0.71	0.62

## Sheet: Figure.2D
Basal ECAR		Maximal Glycolytic Capacity		Glycolytic Reserve
ECAR (mph/min)
Time (minutes)	Ctrl						ca-A
1.30953	21.7803	25.4671	24.7278	23.4241	26.4191	24.4559	16.896	15.6192	18.9593	16.8225	16.693	17.418
7.78301	20.3478	25.7529	23.7337	22.1314	24.1171	21.7021	15.3321	13.5389	15.5065	14.8419	14.2258	16.3814
14.2588	19.7494	24.9474	22.7973	21.5892	23.4358	21.4934	14.3528	13.8994	14.2113	13.9169	14.2586	15.9974
20.8419	30.1222	37.0713	34.7793	33.3249	35.1507	31.7747	20.6117	21.3231	21.9459	22.639	19.9798	22.6131
27.3168	37.253	39.6551	41.5407	41.8659	44.1463	39.5909	23.5495	24.4285	25.9584	30.2185	25.5966	28.1883
33.7896	42.0105	42.4302	45.6065	46.2475	47.8526	43.5187	28.9905	29.9912	29.2588	32.7804	30.3026	32.9896
40.3665	88.0344	97.5338	97.6943	94.3363	100.052	92.9665	49.3788	56.2938	56.3083	53.8841	47.8323	65.6762
46.8391	85.7954	87.6966	91.9685	89.574	94.2879	86.5322	42.5231	50.3134	52.0397	46.4036	46.3936	62.7471
53.3126	85.3862	85.8272	91.1967	89.7454	94.1289	86.4757	42.5629	50.9678	52.6465	45.7384	46.7544	62.9316
59.8895	28.554	36.6447	29.58	25.043	29.8926	23.4922	18.1133	9.5551	20.0983	18.2612	16.551	14.6585
66.3649	19.7848	21.053	20.9448	18.5306	21.8844	16.7265	9.7313	9.02595	13.2434	9.7517	12.4039	9.65102
72.8414	17.7561	17.2066	18.2639	16.3381	19.6777	15.3787	8.32482	9.27612	11.9515	8.47109	10.7319	8.53507
ECAR （fold change）
Basal ECAR		Maximal Glycolytic Capacity		Glycolytic Reserve
Ctrl	ca-A	Ctrl	ca-A	Ctrl	ca-A
0.941707	0.694684	0.925675	0.629513	0.911511	0.560285
0.951115	0.484362	1.02556	0.497074	1.09134	0.619953
1.02232	0.490362	1.02725	0.502376	1.03161	0.412991
1.03668	0.534806	0.991939	0.576885	0.952406	0.414064
1.07266	0.54651	1.05204	0.613252	1.03382	0.583866
0.975516	0.594663	0.977536	0.490581	0.979321	0.486974

## Sheet: Figure.2E
Relative intensity (fold change)
	GLUT1		HK1		HK2
	Ctrl	ca-A	Ctrl	ca-A	Ctrl	ca-A
MNP	1.00529	0.487175	1.08872	0.712198	0.98604	0.566114
	1.28971	0.589189	0.77158	0.540856	0.856478	0.43329
	0.9397	0.554105	1.00646	0.876287	1.08756	0.506522
	1.07359	0.684106	1.06644	0.818881	1.12074	0.457366
	0.990031	0.325279	1.13763	0.683113	0.876551	0.563981
	0.855504	0.48255	0.857643	0.540539	0.964983	0.483564
	0.822807	0.664017	1.02727	0.622723	1.00903	0.27847
	1.02336	0.659141	1.04425	0.65069	1.09861	0.430958
LNP	1.10804	0.689649	1.05811	0.674953	1.08923	0.753351
	1.01908	0.719044	0.997584	0.646406	1.05564	0.638816
	0.970724	0.615414	0.989425	0.629701	1.16128	0.718455
	0.83069	0.667124	1.02472	0.6873	0.876416	0.523017
	1.07696	0.558877	1.10072	0.521418	0.790846	0.434717
	0.900826	0.74301	0.876515	0.529425	1.03164	0.577103
	0.970598	0.559408	0.974605	0.503149	1.07224	0.656565
	1.12308	0.635141	0.978323	0.541251	0.922705	0.69939

## Sheet: Figure.3B
Relative Cell Amount (absorbance 570 nm)
Ctrl + Veh		Ctrl + Lactate		ca-A + Veh		ca-A + Lactate
Day1	Day3	Day1	Day3	Day1	Day3	Day1	Day3
0.048386	0.074176	0.05707	0.092382	0.038688	0.047	0.048997	0.07118
0.051205	0.079664	0.058978	0.088416	0.036795	0.055883	0.04576	0.08382
0.045263	0.060733	0.049759	0.094619	0.037992	0.036603	0.04982	0.068846
0.049356	0.074961	0.048834	0.107616	0.03797	0.041587	0.039391	0.08316
0.049017	0.076552		0.092307	0.035473	0.056073	0.046211

[truncated: 64 more sheets: Figure.3C, Figure.3E, Figure.3F, Figure.3H, Figure.3I, Figure. 4A, Figure. 4B, Figure. 4D, Figure. 4E, Figure. 4F, Figure. 4G, Figure. 4H, Figure. 4I, Figure. 4J, Figure. 4K, Figure. 4L, Figure. 5C, Figure. 5E, Figure. 5G, Figure. 6D …]
